# Supplementary material for: Using a Gaussian Graphical Model to Explore Relationships Between Items and Variables in Environmental Psychology Research
Source: Front Psychol. 2019 May 9;10:1050. doi: 10.3389/fpsyg.2019.01050 (PMC6521910; doi:10.3389/fpsyg.2019.01050)
Supplement: Supplementary file 1 [file Data_Sheet_1.ZIP]

Archive with 59 entries (38 files):
- FrontiersGGMsupplementary/
- FrontiersGGMsupplementary/.Rhistory
- FrontiersGGMsupplementary/.DS_Store
- __MACOSX/
- __MACOSX/FrontiersGGMsupplementary/
- __MACOSX/FrontiersGGMsupplementary/._.DS_Store
- FrontiersGGMsupplementary/Images/
- FrontiersGGMsupplementary/Images/.DS_Store
- __MACOSX/FrontiersGGMsupplementary/Images/
- __MACOSX/FrontiersGGMsupplementary/Images/._.DS_Store
- FrontiersGGMsupplementary/Images/Scalesmember.pdf
- __MACOSX/FrontiersGGMsupplementary/Images/._Scalesmember.pdf
- FrontiersGGMsupplementary/Images/itemGGM.pdf
- __MACOSX/FrontiersGGMsupplementary/Images/._itemGGM.pdf
- FrontiersGGMsupplementary/Images/ScalesNonMember.pdf
- __MACOSX/FrontiersGGMsupplementary/Images/._ScalesNonMember.pdf
- FrontiersGGMsupplementary/Images/scaleGGM.pdf
- __MACOSX/FrontiersGGMsupplementary/Images/._scaleGGM.pdf
- FrontiersGGMsupplementary/correlationMatrices/
- FrontiersGGMsupplementary/correlationMatrices/non_membersScaleCorrelationMatrixPairwise.Rdata
- FrontiersGGMsupplementary/correlationMatrices/ScaleCorrelationMatrixFIML.Rdata
- FrontiersGGMsupplementary/correlationMatrices/.DS_Store
- __MACOSX/FrontiersGGMsupplementary/correlationMatrices/
- __MACOSX/FrontiersGGMsupplementary/correlationMatrices/._.DS_Store
- FrontiersGGMsupplementary/correlationMatrices/members_ScaleCorrelationMatrixPairwise.Rdata
- FrontiersGGMsupplementary/correlationMatrices/non_members_ScaleCorrelationMatrixFIML.Rdata
- FrontiersGGMsupplementary/correlationMatrices/ScaleCorrelationMatrixPairwise.Rdata
- FrontiersGGMsupplementary/correlationMatrices/ItemCorrelationMatrixFIML.Rdata
- FrontiersGGMsupplementary/correlationMatrices/members_ScaleCorrelationMatrixFIML.Rdata
- FrontiersGGMsupplementary/correlationMatrices/ItemCorrelationMatrixPairwise.Rdata
- FrontiersGGMsupplementary/GGMpaperCode.R
- __MACOSX/FrontiersGGMsupplementary/._GGMpaperCode.R
- FrontiersGGMsupplementary/Code.Rproj
- __MACOSX/FrontiersGGMsupplementary/._Code.Rproj
- FrontiersGGMsupplementary/.Rproj.user/
- FrontiersGGMsupplementary/.Rproj.user/shared/
- FrontiersGGMsupplementary/.Rproj.user/9A3622A3/
- FrontiersGGMsupplementary/.Rproj.user/9A3622A3/pcs/
- FrontiersGGMsupplementary/.Rproj.user/9A3622A3/pcs/source-pane.pper
- FrontiersGGMsupplementary/.Rproj.user/9A3622A3/pcs/windowlayoutstate.pper
- FrontiersGGMsupplementary/.Rproj.user/9A3622A3/pcs/workbench-pane.pper
- FrontiersGGMsupplementary/.Rproj.user/9A3622A3/pcs/files-pane.pper
- FrontiersGGMsupplementary/.Rproj.user/9A3622A3/session-persistent-state
- FrontiersGGMsupplementary/.Rproj.user/9A3622A3/saved_source_markers
- FrontiersGGMsupplementary/.Rproj.user/9A3622A3/rmd-outputs
- FrontiersGGMsupplementary/.Rproj.user/9A3622A3/sdb/
- FrontiersGGMsupplementary/.Rproj.user/9A3622A3/sdb/prop/
- FrontiersGGMsupplementary/.Rproj.user/9A3622A3/sdb/prop/79CF1B6F
- FrontiersGGMsupplementary/.Rproj.user/9A3622A3/sdb/prop/INDEX
- FrontiersGGMsupplementary/.Rproj.user/9A3622A3/sdb/per/
- FrontiersGGMsupplementary/.Rproj.user/9A3622A3/sdb/per/u/
- FrontiersGGMsupplementary/.Rproj.user/9A3622A3/sdb/per/t/
- FrontiersGGMsupplementary/.Rproj.user/9A3622A3/sdb/s-40A93CCC/
- FrontiersGGMsupplementary/.Rproj.user/9A3622A3/sdb/s-40A93CCC/D53A6D3F
- FrontiersGGMsupplementary/.Rproj.user/9A3622A3/sdb/s-40A93CCC/lock_file
- FrontiersGGMsupplementary/.Rproj.user/9A3622A3/profiles-cache/
- FrontiersGGMsupplementary/.Rproj.user/9A3622A3/ctx/
- FrontiersGGMsupplementary/.Rproj.user/9A3622A3/viewer-cache/
- FrontiersGGMsupplementary/.Rproj.user/9A3622A3/presentation/
